# Supplementary material for: Comparison of Statistical Algorithms for the Detection of Infectious Disease Outbreaks in Large Multiple Surveillance Systems
Source: PLoS One. 2016 Aug 11;11(8):e0160759. doi: 10.1371/journal.pone.0160759 (PMC4981474; doi:10.1371/journal.pone.0160759)
Supplement: S1 R.Codes — (R) [file pone.0160759.s001.R]

#   R CODE FOR THE EVALUATION PAPER 
#   FIRST CREATE THE TEST DATA
rm(list=ls(all=TRUE))
library(mgcv)
library(MASS)
#		Each series of organism counts in the following code has mean >= 1
#STEPS: 
# 1) Take an actual series of a disease count and fit a linear GLM or GAM, with trend and seasonality
# 2) De-trend and de-seasonalize the series to get the baseline
# 3) Truncate extreme values: For a series with large range, identify and drop the largest 15% (or 20%) of the baseline series (say >x) from step 2 
#	For a series with small range, use cut.value=median(baseline series)+2*sd(baseline series). Then, truncate those larger than cut.value
# 4) Now generate a random number from Negative Binomial to repalce the dropped (truncated) values;  
#use this number at one of the weeks whose value was droppped in step 3
# 5) Repeat this process until all the weeks with truncated values have been replaced
# 6) Replace back the trend and seasonality to the sampled (replaced) series. This gives the complete baseline data
# 7) Get the outbreak: for each series, find the difference between the original counts and the baseline in step (6) -- see the criteria in the R code, and 
#	shift the resulting values by one year and add to the baseline. This gives the new working data series (TEST DATA)

#In the modelling, we use time as a covariate and seasons as factor
#the following funtion, signific, is aimed to do the first 5 steps

signific <- function(N, count, seas){
  #		FITTING A MODEL TO EACH SERIES
  t <- 1:N
  time <- t - round(length(t)/2)
  refs <- paste(seas[which.max(count)])	#relevel so that reference will be the one with max count
  sn <- relevel(seas, ref=refs)
  
  model1 <- glm(count ~ 1, family = quasipoisson(link = "log"))
  if (summary(model1)$dispersion < 1){
    model1 <- glm(count ~ 1, family = poisson(link = "log"))
  }
  model2 <- glm(count ~ 1 + time, family = quasipoisson(link = "log"))
  if (summary(model2)$dispersion < 1){
    model2 <- glm(count ~ 1 + time, family = poisson(link = "log"))
  }
  model3 <- glm(count ~ 1 + sn, family = quasipoisson(link = "log"))
  if (summary(model3)$dispersion < 1){
    model3 <- glm(count ~ 1 + sn, family = poisson(link = "log"))
  }
  model4 <- glm(count ~ 1 + time + sn, family = quasipoisson(link = "log"))
  if (summary(model4)$dispersion < 1){
    model4 <- glm(count ~ 1 + time + sn, family = poisson(link = "log"))
  }
  p.value24 <- anova(model2, model4, test = "Chisq")[2,5]
  p.value34 <- anova(model3, model4, test = "Chisq")[2,5]
  fin.model <- model1
  if (p.value24 <= 0.05 & p.value34 <= 0.05){
    fin.model <- model4
    if (exp(model1$coefficients[1]) > 1){
      fin.model <- gam(count ~ 1 + s(time) + sn, family = quasipoisson(link = "log"))
    }
  }
  if (p.value24 > 0.05 & p.value34 <= 0.05){
    fin.model <- model2
    if (exp(model1$coefficients[1]) > 1){
      fin.model <- gam(count ~ 1 + s(time), family = quasipoisson(link = "log"))
    }
  }
  if (p.value24 <= 0.05 & p.value34 > 0.05){fin.model <- model3}
  exp.val <- fin.model$fitted.values	#!for series with NA's, the length is smaller as this produces values only for non-NA's
  size1 <- summary(fin.model)$dispersion
  
  j <- 1
  last.NA <- NULL
  while (is.na(count[j]) & j <= N){
    j <- j + 1
  }
  last.NA <- j - 1
  
  exp.val2 <- rep(NA,N)
  exp.val2[(last.NA+1):N] <- exp.val
  
  #	ASSUMING NEGATIVE BINOMIAL (OVERDISPERSED POISSON)
  if (size1 > 1){
    st.dev <- sqrt(size1*exp.val2)
  }
  else{
    st.dev <- sqrt(exp.val2)
  }	
  #
  
  cut.value <- round(exp.val2+2*st.dev)	#to use for dropping large values
  
  #	IDENTIFY OUTBREAK LOCATIONS
  
  ind <- NULL
  for (i in 1:length(count)){
    if (is.na(count[i])==FALSE & count[i] > cut.value[i] & count[i]>2){ind <- c(ind,i)}
  }
  
  #	CHECK IF THE COUNTS AT ADJACENT WEEKS TO THE ABOVE OUTBREAK WEEKS ARE ALSO OUTBREAKS
  
  cut.value2 <- round(exp.val2+1.5*st.dev)
  
  ind1 <- ind
  for (kk in 1:length(ind)){
    k1 <- ind1[kk]-1	
    if (length(count[k1] & count[k1]>2) > 0){	
      while ((k1 >= 1) & (is.element(k1,ind) == FALSE) & (count[k1] > cut.value2[k1])){
        ind1 <- c(ind1,k1)
        k1 <- k1 - 1
        if (length(count[k1]) == 0){break}
      }}
  }
  ind2 <- ind
  for (jj in 1:length(ind)){
    k2 <- ind2[jj]+1
    if (length(count[k2] & count[k1]>2) > 0){
      while ((k2 <= N) & (is.element(k2,ind) == FALSE) & (count[k2] > cut.value2[k2])){
        ind2 <- c(ind2,k2)		
        k2 <- k2 + 1
        if (length(count[k2]) == 0){break}
      }}
  }
  ind3  <- union(ind1,ind2)
  if (length(ind3)>0){ind3 <- sort(ind3)}	#VECTOR OF POSITIONS IN THE SERIES WHERE THE EXTREME VALUES ('OUTBREAKS') LIE
  
  #	REPLACE THE DROPPED (TRUNCATED) WEEKS BY SAMPLES FROM NEGATIVE BINOMIAL OR POISSON
  #	CONTROLLING THE SAMPLED VALUE FOR A PARTICULAR WEEK NOT TO EXCEED THE ORIGINAL COUNT OF THE WEEK
  
  expval <- as.data.frame(exp.val2)[,1]
  count3 <- count 
  if (length(ind3) > 0){
    for (j in 1:length(ind3)){
      sampl.contrl <- min(cut.value2[ind3[j]],count3[ind3[j]],na.rm=TRUE)
      repl <- Inf
      if (size1 <= 1){
        while ((is.na(count3[ind3[j]])==FALSE) & (repl > sampl.contrl)){
          repl <- rpois(1,lambda=expval[ind3[j]])
        }	
      }
      else {
        while ((is.na(count3[ind3[j]])==FALSE) & (repl > sampl.contrl)){
          repl <- rnbinom(1,mu=expval[ind3[j]],size=expval[ind3[j]]/(size1-1))
        }
      }
      count3[ind3[j]] <- repl
    }
  }	#end of if (length(ind3) > 0)
  diff <- count - count3
  res <- list(base=count3,expected=exp.val2,indic=ind3,o.break=diff)
  return(res)
}

NA.data_s<-read.csv(file="C:/working.data.csv", header=T, sep=",",stringsAsFactors=FALSE) #used to create season levels as below
NA.data_s1 <- NA.data_s            

#CREATE SEASONAL LEVELS

levels_s <- rep(0,dim(NA.data_s1)[1])
j <- 1
while (j <= dim(NA.data_s1)[1]){
  if (NA.data_s1$week[j] >=1 & NA.data_s1$week[j] <= 4){levels_s[j] <- 1}
  if (NA.data_s1$week[j] >=5 & NA.data_s1$week[j] <= 8){levels_s[j] <- 2}
  if (NA.data_s1$week[j] >=9 & NA.data_s1$week[j] <= 13){levels_s[j] <- 3}
  if (NA.data_s1$week[j] >=14 & NA.data_s1$week[j] <= 17){levels_s[j] <- 4}
  if (NA.data_s1$week[j] >=18 & NA.data_s1$week[j] <= 21){levels_s[j] <- 5}
  if (NA.data_s1$week[j] >=22 & NA.data_s1$week[j] <= 26){levels_s[j] <- 6}
  if (NA.data_s1$week[j] >=27 & NA.data_s1$week[j] <= 30){levels_s[j] <- 7}
  if (NA.data_s1$week[j] >=31 & NA.data_s1$week[j] <= 34){levels_s[j] <- 8}
  if (NA.data_s1$week[j] >=35 & NA.data_s1$week[j] <= 39){levels_s[j] <- 9}
  if (NA.data_s1$week[j] >=40 & NA.data_s1$week[j] <= 43){levels_s[j] <- 10}
  if (NA.data_s1$week[j] >=44 & NA.data_s1$week[j] <= 47){levels_s[j] <- 11}
  if (NA.data_s1$week[j] >=48 & NA.data_s1$week[j] <= 52){levels_s[j] <- 12}
  if (NA.data_s1$week[j] ==53){levels_s[j] <- 1}
  j <- j + 1
}
#	READ THE SELECTED HPA DATA, DO MORE CLEANING, CREATE THE NEW SERIES by calling THE ABOVE FUCNTION AND SAVE THE RESULT
#read organisms with mean greater than 1 (this is subset of working.data, which has been read above)
cleanData <- read.csv(file="C:/data.mean.GT1_sorted.csv", header=T, sep=",",stringsAsFactors=FALSE)
#______________________________________
NA.data_s10 <- data.frame(cleanData[1:1070,-289],season=factor(levels_s))	
NA.data_s11 <- NA.data_s10[,-31]	#the 31st series has obs only on 4 weeks, and creats problem
level.indx <-  which(colnames(NA.data_s11)=="season")
s.lev <- NA.data_s11[,level.indx]

#Use organism in NA.data_s11, from week 1 1991 to week 26 2011:

counts <- NA.data_s11	
NN <- dim(counts)[1]

#	Check if the number of years with non-NA's in the data series is enough; if not, exclude:
years <- 16		#ONE MORE YEAR (THAN 15) IS NEADED DUE TO THE SHIFTING OF OUTBREAKS LATER ON
s<- NULL
for (i in 1:(dim(counts)[2]-1)){        #LAST COLUMN IS SEASON
  j <- 1
  NAs <- NULL
  while (is.na(counts[j,i])==TRUE & j <= NN){
    j <- j + 1
  }
  NAs <- j - 1
  if ((NN - NAs) < 52*years){
    s <- c(s,i)
  }
}
counts2 <- counts[,-s]

#_____________________________________________

att <- c(1,262,523,784)
#att <- c(1,262,523,784,1045)				#considering from 1/1991; WEEK/YEAR
labl <- c("1/1996","1/2001","1/2006","1/2011")
#labl <- c("1/1991","1/1996","1/2001","1/2006","1/2011")

#-------------------------------------------------------
#		RESULT BEFORE SHIFTING THE OUTBREAK 
#	The following is based on 15.5 years (from 1996). 
#	If required to do from 1995 for shifting purpose (as one previous year is required), use counts2[210:NN,], as is used for the shifted version below
cc <- counts2[262:NN,]	#counts2[210:NN,]	#	
n.row <- dim(cc)[1]
n.colum <- dim(cc)[2]-1		#last column is 'season', hence skipped	#
vals <- rep(0,n.row*n.colum)
outbrk.loc.b4shift <- matrix(vals,nrow=n.row)
outbrk.size.b4shift <- matrix(vals,nrow=n.row)
cleaned.series.b4shift <- matrix(vals,nrow=n.row)				
for (i in 1:n.colum){
  c <- cc[,i]
  s.lev <- NA.data_s11[262:NN,level.indx]	#NA.data_s11[210:NN,level.indx]	#
  n <- length(c)
  crit <- 1
  outbrk.loc <- NULL
  while (crit > 0){
    model.res <- signific(N=n,count=c,seas=s.lev)	
    base.line <- model.res$base		 
    outbrk2 <- c - base.line		    #DIFFERENCE BETWEEN BASELINE AND ORIGINAL SERIES GIVES OUTBREAK SERIES
    for (k in 1:n){
      if (is.na(outbrk2[k])==FALSE & outbrk2[k] > 0){
        outbrk.loc <- sort(union(outbrk.loc,k))
      }
    }
    c <- base.line
    crit <- max(outbrk2,na.rm=TRUE)
  }
  e.val <- model.res$expected
  outbrk.loc.b4shift[outbrk.loc,i] <- 1
  outbrk.size.b4shift[,i] <- cc[,i]- c
  cleaned.series.b4shift[,i] <- c
  plot(1:n, cc[,i], xaxt="n",main = paste(colnames(counts2)[i]), type = "l",
       col = "blue", xlab='time(week)',ylab='count')
  axis(1, at=att,labels=labl)	#axis(1, at=att+52,labels=labl)
  lines(1:n,base.line,typ='l',col="red")
  lines(1:n,e.val,typ='l',col="black")
  
}
#dev.off()
colnames(outbrk.loc.b4shift) <- colnames(cc)[1:n.colum]
write.csv(outbrk.loc.b4shift[1:n.row,],file="C:/data.OBlocat.b4shift.csv",row.names=F,col.names=T)
write.csv(cc[1:n.row,],file="C:/data.series.b4shift.csv",row.names=F,col.names=T)
write.csv(outbrk.size.b4shift[1:n.row,],file="C:/outbrk.size.b4shift.csv",row.names=F,col.names=T)
write.csv(cleaned.series.b4shift[1:n.row,],file="C:cleaned.series.b4shift.csv",row.names=F,col.names=T)

#-------------------------------------------
#		RESULT AFTER SHIFTING OUTBREAK

cc <- counts2[210:NN,]	
n.row <- dim(cc)[1]
n.colum <- dim(cc)[2]-1		
vals <- rep(0,n.row*n.colum)
outbrk.loc.shifted <- matrix(vals,nrow=n.row)
final.series <- matrix(vals,nrow=n.row)

for (i in 1:n.colum){
  c <- cc[,i]
  s.lev <- NA.data_s11[210:NN,level.indx]	#NA.data_s11[262:NN,level.indx] #
  n <- length(c)
  crit <- 1
  outbrk.loc <- NULL
  while (crit > 0){
    model.res <- signific(N=n,count=c,seas=s.lev)	
    base.line <- model.res$base		 
    outbrk2 <- c - base.line		
    for (k in 1:n){
      if (is.na(outbrk2[k])==FALSE & outbrk2[k] > 0){
        outbrk.loc <- sort(union(outbrk.loc,k))
      }
    }
    c <- base.line
    crit <- max(outbrk2,na.rm=TRUE)
  }
  outbrk.loc.b4shift <- rep(0,n)
  outbrk.loc.b4shift[outbrk.loc] <- 1
  o.break <- rep(0,n)
  o.break[outbrk.loc] <- cc[outbrk.loc,i] - base.line[outbrk.loc]
  shift.outbrk <- rep(0,n)	#for shifting the outbreak by one-year
  shift.outbrk[53:n] <- o.break[1:(n-52)]
  outbrk.loc.shifted[53:n,i] <- outbrk.loc.b4shift[1:(n-52)]
  e.val <- model.res$expected
  #
  new.series <- base.line + shift.outbrk
  final.series[,i] <- new.series                 #TEST DATA
  plot(1:(n-52), new.series[53:n], xaxt="n",main = paste(colnames(counts2)[i]), type = "l",
       col = "blue", xlab='time(week)',ylab='count')
  axis(1, at=att,labels=labl)	#axis(1, at=att+52,labels=labl)
  lines(1:(n-52),base.line[53:n],typ='l',col="red")
  lines(1:(n-52),e.val[53:n],typ='l',col="black")
  
}
dev.off()
colnames(outbrk.loc.shifted) <- colnames(cc)[1:n.colum]
colnames(final.series) <- colnames(cc)[1:n.colum]
write.csv(outbrk.loc.shifted[53:n.row,],file="data.OBlocat.shifted.csv",row.names=F,col.names=T)
write.csv(final.series[53:n.row,],file="data.series.shifted.csv",row.names=F,col.names=T)


####################################  ALGORITHMS  ################################################
#     AFTER SHIFTING OUTBREAKS AND FORMING TEST DATA:
###########################################################
#	COMMON CODES TO BE RUN BEFORE RUNNING EACH ALGORITHM
#---------------------------------------------------------
rm(list=ls(all=TRUE))
library(surveillance)
library(stats4)
library(actuar)
#
OB.loc.data <- read.csv(file='C:/data.OBlocat.shifted.csv', header=T, sep=",",stringsAsFactors=FALSE)
new.data <- read.csv(file='C:/data.series.shifted.csv', header=T, sep=",",stringsAsFactors=FALSE)
baseline <- read.csv(file='C:/baseline.series.shifted.csv', header=T, sep=",",stringsAsFactors=FALSE)

#	GET MATRIX OF OUTBREAKS, and 
#	WON'T BE USED - BUT Identify oranisms with no (or zero) outbreaks resulting due to shifting by one year

outbrk.cases <- NULL	#to catch the sizes of the outbreaks for all orgs in one vector
outbreaks <- matrix(NA,nrow=dim(baseline)[1],ncol=dim(baseline)[2])
zero.ob.after.shift <- NULL
for (kk in 1:dim(baseline)[2]){
  outbreak.k <- new.data[,kk] - baseline[,kk]
  neg.indx <- which(outbreak.k < 0) 
  if (length(neg.indx) >= 1) outbreak.k[neg.indx] <- 0
  outbreaks[,kk] <- outbreak.k
  if (sum(outbreak.k,na.rm=TRUE) == 0) zero.ob.after.shift <- c(zero.ob.after.shift,kk)
  outbrk.cases <- c(outbrk.cases, outbreaks[which(outbreak.k > 0),kk])
}

#----------------------------------------------------------------------------
#	ALSO, RUN FUNCTION ob.duration as follows, which is called by each algorithm
#	THIS FUNTION IDENTIFYS THE BEGINNING AND THE END OF OUTBREAK DURATION (and hence number of outbreaks)
#----------------------------------------------------------------------------
ob.duration = function (loc.series)
{
  #for (j in 1:dim(loc.data)[2]){
  i <- 1
  ob.commenc <- NULL
  ob.end <- NULL
  while (i <= length(loc.series)){	#while (i <= dim(loc.data)[1]){
    ob.week <- NULL
    if (loc.series[i]==1){		#if (loc.data[i,j]==1){		
      ob.commenc <- c(ob.commenc,i)		
      ob.week <- 0	
      while (i <= length(loc.series) & loc.series[i]==1){#while (i <= dim(loc.data)[1] & loc.data[i,j]==1){
        ob.week <- ob.week + 1
        ends <- i
        if (i == length(loc.series)) break	#if (i == dim(loc.data)[1]) break	
        else 
          i <- i + 1
      }
      ob.end <- c(ob.end,ends)		
    }
    i <- i+1
  }
  ob.res <- list(ob.commenc=ob.commenc,ob.end=ob.end)
  return(ob.res)
}				#end of function

###############################################################################

#-------------	END OF COMMON CODE --------------

#----------------------------1. ORIGINIAL HPA ALGORITHM STARTS HERE --------------------
#	FIRST RUN FUNCTION farrington.original.HPA.R HERE (see the function below)

numb.FP <- rep(NA,dim(new.data)[2])		#number of false positives
numb.FN <- rep(NA,dim(new.data)[2])		#number of false negative
sensit <- rep(NA,dim(new.data)[2])		#sensitivity
specif <- rep(NA,dim(new.data)[2])		#specificity
FPR <- rep(NA,dim(new.data)[2])		#False Positive rate
PoD <- rep(NA,dim(new.data)[2])		#Probability of detection
ScPoD <- rep(NA,dim(new.data)[2])		#scaled probability of detection
ATBD <- rep(NA,dim(new.data)[2])		#Average time before detection
RSBT <- rep(NA,dim(new.data)[2])		#Relative size before detection
numb.OBs <- rep(NA,dim(new.data)[2])	#Number of outbreaks in N0:N1
HPA.alarm <- matrix(NA,ncol=dim(new.data)[2],nrow=dim(new.data)[1]) #to catch the alarms

ptm <- proc.time()	#determines how much real and CPU time (in seconds) the currently running R process has already take
indx <- 1	
while (indx <= dim(new.data)[2]){
  OBloc.indx <- which(colnames(OB.loc.data)==colnames(new.data)[indx])
  tot.cases <- new.data[,indx]
  state <- OB.loc.data[,OBloc.indx]
  
  first.nonNA <- 1
  if (is.na(tot.cases[first.nonNA])){
    while (is.na(tot.cases[first.nonNA]) & first.nonNA <= length(tot.cases)){
      first.nonNA <- first.nonNA + 1
    }
  }		
  counts <- tot.cases[first.nonNA:length(tot.cases)]
  N1 <- length(counts)
  state <- state[first.nonNA:length(state)]
  N0 <- 310#263 #
  #	_________________________________
  a.disProgObj <- create.disProg(week=1:N1,observed=counts, state=state,start=c(1997,1), neighbourhood=NULL, populationFrac=NULL, epochAsDate=FALSE)
  control = list(range=N0:N1, b = 5, w = 3, reweight = TRUE, verbose = FALSE, alpha = 0.05, trend = TRUE, 
                 limit54 = c(5, 4), powertrans = "2/3", fitFun =  "algo.farrington.fitGLM")
  #range from week 1, 1997
  #
  #	REMEMBER TO RUN FILE Farrington.original.HPA.R HERE.
  #
  my.result <- algo.farrington(a.disProgObj, control=control)
  exceed.scores <- as.vector(my.result$score)
  
  #		SENSITIVITY, SPECIFICITY, NUMBER OF FALSE POSITIVES AND FALSE NEGATIVES
  
  alarm.indx <- which(my.result$alarm==1)
  non.alarm.indx <- which(my.result$alarm!=1)
  obreak.indx <- which(state[N0:N1]==1)
  non.obreak.indx <- which(state[N0:N1]==0)
  fn <- length(intersect(non.alarm.indx,obreak.indx))
  fp <- length(intersect(alarm.indx,non.obreak.indx))
  tp.indx <-	intersect(alarm.indx,obreak.indx)	
  HPA.alarm[(first.nonNA-1+N0-1+alarm.indx),indx] <- 1
  HPA.alarm[(first.nonNA-1+N0-1+non.alarm.indx),indx] <- 0
  
  numb.FP[indx] <- fp		
  numb.FN[indx] <- fn		
  if (length(non.obreak.indx) >= 1) {
    specif[indx] <- 1-(fp/length(non.obreak.indx))
    FPR[indx] <- fp/length(non.obreak.indx)		#False Positive Rate
  }
  ob.weeks <- ob.duration(state[N0:N1])	#run the function ob.duration, a separate file  		
  jj <- 1; num.detec <- 0;TBD <- 0;				#TBD: time before detection
  sc.pod <- 0; det.weeks <- NULL; RSBT.j <- 0
  if (length(ob.weeks$ob.commenc)>=1){
    while (jj <= length(ob.weeks$ob.commenc)){
      numb.ob.weeks <- ob.weeks$ob.end[jj] - ob.weeks$ob.commenc[jj] +1				
      det.weeks <- intersect((ob.weeks$ob.commenc[jj]:ob.weeks$ob.end[jj]),alarm.indx)	
      if (length(det.weeks) >= 1){ 
        num.detec <- num.detec + 1
        sc.pod <- sc.pod + sum(outbreaks[(first.nonNA-1+N0-1+ob.weeks$ob.commenc[jj]):(first.nonNA-1+N0-1+ob.weeks$ob.end[jj]),indx],na.rm=TRUE)
        vj <- sum(outbreaks[(first.nonNA-1+N0-1+ob.weeks$ob.commenc[jj]):(first.nonNA-1+N0-1+ob.weeks$ob.end[jj]),indx])
        uj <- sum(baseline[(first.nonNA-1+N0-1+ob.weeks$ob.commenc[jj]):(first.nonNA-1+N0-1+ob.weeks$ob.end[jj]),indx])
        if (numb.ob.weeks >= 1 & (uj/numb.ob.weeks) < 2){
          uj <- 2*numb.ob.weeks
        }
        RSBT.j <- RSBT.j + (vj/uj)
      }
      det.wk <- 0
      if (numb.ob.weeks > 1 & length(det.weeks) >= 1){
        det.wk <- min(det.weeks,na.rm=TRUE)
        TBD <- TBD + (alarm.indx[det.wk] - ob.weeks$ob.commenc[jj])
        
      }
      
      jj <- jj + 1
    }
  }
  
  if (length(num.detec)>0)
    ATBD[indx] <- TBD/num.detec		#Average time before detection
  if (length(obreak.indx) >= 1) {
    sensit[indx] <- 1-(fn/length(obreak.indx))
    PoD[indx] <- num.detec/length(ob.weeks$ob.commenc)	#prob. of detection
    ScPoD[indx] <- sc.pod/sum(outbreaks[,indx],na.rm=TRUE)	#scaled prob. of detection
  }
  RSBT[indx] <- RSBT.j
  numb.OBs[indx] <- length(ob.weeks$ob.commenc)
  indx <- indx + 1	
}
proc.time() - ptm
write.csv(cbind(numb.OBs,FPR,PoD,ScPoD,ATBD,RSBT,specif,sensit),file="C:/HPA.result2.csv",row.names = FALSE)
colnames(HPA.alarm) <- colnames(new.data)
write.csv(HPA.alarm,file="C:/HPA.alarm.csv",row.names = FALSE)

#----------------------------------------------------------------------
#   FUNCTION farrington.original.HPA starts here
#-----------------------------------------------------------------
algo.farrington <- function (disProgObj, control = list(range = NULL, b = 3, w = 3, 
                                                        reweight = TRUE, verbose = FALSE, alpha = 0.01, trend = TRUE, 
                                                        limit54 = c(5, 4), powertrans = "2/3", fitFun = c("algo.farrington.fitGLM.fast", 
                                                                                                          "algo.farrington.fitGLM"))) 
{
  observed <- disProgObj$observed
  freq <- disProgObj$freq
  epochStr <- switch(as.character(freq), `12` = "1 month", 
                     `52` = "1 week", `365` = "1 day")
  if (is.null(control$range)) {
    control$range <- (freq * control$b - control$w):length(observed)
  }
  if (is.null(control$b)) {
    control$b = 5
  }
  if (is.null(control$w)) {
    control$w = 3
  }
  if (is.null(control$reweight)) {
    control$reweight = TRUE
  }
  if (is.null(control$verbose)) {
    control$verbose = FALSE
  }
  if (is.null(control$alpha)) {
    control$alpha = 0.01
  }
  if (is.null(control$trend)) {
    control$trend = TRUE
  }
  if (is.null(control$plot)) {
    control$plot = FALSE
  }
  if (is.null(control$limit54)) {
    control$limit54 = c(5, 4)
  }
  if (is.null(control$powertrans)) {
    control$powertrans = "2/3"
  }
  if (is.null(control$fitFun)) {
    control$fitFun = "algo.farrington.fitGLM.fast"
  }
  else {
    control$fitFun <- match.arg(control$fitFun, c("algo.farrington.fitGLM.fast", 
                                                  "algo.farrington.fitGLM"))
  }
  if (is.null(disProgObj[["epochAsDate", exact = TRUE]])) {
    epochAsDate <- FALSE
  }
  else {
    epochAsDate <- disProgObj[["epochAsDate", exact = TRUE]]
  }
  if (!((control$limit54[1] >= 0) & (control$limit54[2] > 0))) {
    stop("The limit54 arguments are out of bounds: cases >= 0 and period > 0.")
  }
  alarm <- matrix(data = 0, nrow = length(control$range), ncol = 1)
  trend <- matrix(data = 0, nrow = length(control$range), ncol = 1)
  upperbound <- matrix(data = 0, nrow = length(control$range), 
                       ncol = 1)
  pd <- matrix(data = 0, nrow = length(control$range), ncol = 2)
  exp.val <- matrix(data = 0, nrow = length(control$range), ncol = 1)	#added in the modification
  dispers <- matrix(data = 0, nrow = length(control$range), ncol = 1)	#added in the modification
  s.e <- matrix(data = 0, nrow = length(control$range), ncol = 1)	#added in the modification
  score <- matrix(data = 0, nrow = length(control$range), ncol = 1)	#added in the modification
  n <- control$b * (2 * control$w + 1)
  for (k in control$range) {
    if (control$verbose) {
      cat("k=", k, "\n")
    }
    if (!epochAsDate) {
      wtimeAll <- NULL
      for (i in control$b:1) {
        wtimeAll <- append(wtimeAll, seq(k - freq * i - 
                                           control$w, k - freq * i + control$w, by = 1))
      }
      wtime <- wtimeAll[wtimeAll > 0]
      if (length(wtimeAll) != length(wtime)) {
        warning("Some reference values did not exist (index<1).")
      }
    }
    else {
      t0 <- as.Date(disProgObj$week[k], origin = "1970-01-01")
      wtime <- refvalIdxByDate(t0 = t0, b = control$b, 
                               w = control$w, epochStr = epochStr, epochs = disProgObj$week)
    }
    response <- observed[wtime]
    if (control$verbose) {
      print(response)
    }
    model <- do.call(control$fitFun, args = list(response = response, 
                                                 wtime = wtime, timeTrend = control$trend, reweight = control$reweight))
    if (is.null(model)) 
      return(model)
    doTrend <- control$trend
    if (control$trend) {
      p <- summary.glm(model)$coefficients["wtime", 4]
      significant <- (p < 0.05)
      mu0Hat <- predict.glm(model, data.frame(wtime = c(k)), 
                            type = "response")
      atLeastThreeYears <- (control$b >= 3)
      noExtrapolation <- mu0Hat <= max(response)
      if (!(atLeastThreeYears && significant && noExtrapolation)) {
        doTrend <- FALSE
        model <- do.call(control$fitFun, args = list(response = response, 
                                                     wtime = wtime, timeTrend = FALSE, reweight = control$reweight))
      }
    }
    else {
      doTrend <- FALSE
    }
    pred <- predict.glm(model, data.frame(wtime = c(k)), 
                        dispersion = model$phi, type = "response", se.fit = TRUE)
    lu <- algo.farrington.threshold(pred, model$phi, skewness.transform = control$powertrans, 
                                    alpha = 2*control$alpha, observed[k])	#Angela included the multiplier 2
    if (control$plot) {
      data <- data.frame(wtime = seq(min(wtime), k, length = 1000))
      preds <- predict(model, data, type = "response", 
                       dispersion = model$phi)
      plot(c(wtime, k), c(response, observed[k]), ylim = range(c(observed[data$wtime], 
                                                                 lu)), , xlab = "time", ylab = "No. infected", 
           main = paste("Prediction at time t=", k, " with b=", 
                        control$b, ",w=", control$w, sep = ""), pch = c(rep(1, 
                                                                            length(wtime)), 16))
      lines(data$wtime, preds, col = 1, pch = 2)
      lines(rep(k, 2), lu[1:2], col = 3, lty = 2)
    }
    enoughCases <- (sum(observed[(k - control$limit54[2] + 
                                    1):k]) >= control$limit54[1])
    X <- ifelse(enoughCases, (observed[k] - pred$fit)/(lu[2] - 
                                                         pred$fit), 0)
    score[k - min(control$range) + 1] <- ifelse(enoughCases, (observed[k] - pred$fit)/(lu[2] - 
                                                                                         pred$fit), 0)						#added in the modification
    #score[k - min(control$range) + 1] <- X			
    trend[k - min(control$range) + 1] <- doTrend
    alarm[k - min(control$range) + 1] <- (X > 1)
    upperbound[k - min(control$range) + 1] <- ifelse(enoughCases, 
                                                     lu[2], 0)
    pd[k - min(control$range) + 1, ] <- lu[c(3, 4)]
    exp.val[k - min(control$range) + 1] <- pred$fit		#added in the modification
    dispers[k - min(control$range) + 1] <- model$phi	#added in the modification
    s.e[k - min(control$range) + 1] <- pred$se.fit		#added in the modification
    
  }
  control$name <- paste("farrington(", control$w, ",", 0, ",", 
                        control$b, ")", sep = "")
  control$data <- paste(deparse(substitute(disProgObj)))
  control$pd <- pd
  result <- list(alarm = alarm, upperbound = upperbound, trend = trend, score=score, exp.val=exp.val,
                 dispers = dispers, s.e = s.e, disProgObj = disProgObj, control = control)	#score and exp.val are added in the output
  class(result) <- "survRes"
  return(result)
}

#

algo.farrington.fitGLM <- function (response, wtime, timeTrend = TRUE, reweight = TRUE) 
{
  theModel <- as.formula(ifelse(timeTrend, "response~1+wtime", 
                                "response~1"))
  model <- glm(theModel, family = quasipoisson(link = "log"))
  if (!model$converged) {
    if (timeTrend) {
      model <- glm(response ~ 1, family = quasipoisson(link = "log"))
      cat("Warning: No convergence with timeTrend -- trying without.\n")
    }
    if (!model$converged) {
      cat("Warning: No convergence in this case.\n")
      print(cbind(response, wtime))
      return(NULL)
    }
  }
  phi <- max(summary(model)$dispersion, 1)
  if (reweight) {
    s <- anscombe.residuals(model, phi)
    omega <- algo.farrington.assign.weights(s)
    model <- glm(theModel, family = quasipoisson(link = "log"), 
                 weights = omega)
    phi <- max(summary(model)$dispersion, 1)
  }
  model$phi <- phi
  model$wtime <- wtime
  model$response <- response
  return(model)
}

#

algo.farrington.assign.weights <- function (s) 
{
  gamma <- length(s)/(sum((s^(-2))^(s > 1)))
  omega <- numeric(length(s))
  omega[s > 1] <- gamma * (s[s > 1]^(-2))
  omega[s <= 1] <- gamma
  return(omega)
}

#

algo.farrington.fitGLM.fast <- function(response, wtime, timeTrend = TRUE, reweight = TRUE) 
{
  if (timeTrend) {
    design <- cbind(intercept = 1, wtime)
    Formula <- response ~ wtime
  }
  else {
    design <- matrix(1, nrow = length(wtime))
    Formula <- response ~ 1
  }
  model <- glm.fit(design, response, family = quasipoisson(link = "log"))
  if (!model$converged) {
    if (timeTrend) {
      model <- glm.fit(design[, 1, drop = FALSE], response, 
                       family = quasipoisson(link = "log"))
      Formula <- response ~ 1
      cat("Warning: No convergence with timeTrend -- trying without.\n")
    }
  }
  class(model) <- c("glm", "lm")
  phi <- max(summary.glm(model)$dispersion, 1)
  if (reweight) {
    s <- anscombe.residuals(model, phi)
    omega <- algo.farrington.assign.weights(s)
    model <- glm.fit(design, response, family = quasipoisson(link = "log"), 
                     weights = omega)
    phi <- max(summary.glm(model)$dispersion, 1)
  }
  model$phi <- phi
  model$wtime <- wtime
  model$response <- response
  model$terms <- terms(Formula)
  class(model) <- c("algo.farrington.glm", "glm")
  return(model)
}

#

algo.farrington.threshold <- function (pred, phi, alpha = 0.01, skewness.transform = "none", 
                                       y) 
{
  mu0 <- pred$fit
  tau <- phi + (pred$se.fit^2)/mu0
  switch(skewness.transform, none = {
    se <- sqrt(mu0 * tau)
    exponent <- 1
  }, `1/2` = {
    se <- sqrt(1/4 * tau)
    exponent <- 1/2
  }, `2/3` = {
    se <- sqrt(4/9 * mu0^(1/3) * tau)
    exponent <- 2/3
  }, {
    stop("No proper exponent in algo.farrington.threshold.")
  })
  lu <- sort((mu0^exponent + c(-1, 1) * qnorm(1 - alpha/2) * 
                se)^(1/exponent), na.last = FALSE)
  lu[1] <- max(0, lu[1], na.rm = TRUE)
  q <- pnorm(y^(1/exponent), mean = mu0^exponent, sd = se)
  m <- qnorm(0.5, mean = mu0^exponent, sd = se)^(1/exponent)
  return(c(lu, q = q, m = m))
}

#

anscombe.residuals <- function (m, phi) 
{
  y <- m$y
  mu <- fitted.values(m)
  a <- 3/2 * (y^(2/3) * mu^(-1/6) - mu^(1/2))
  a <- a/sqrt(phi * (1 - hatvalues(m)))
  return(a)
}

#

refvalIdxByDate <- function (t0, b, w, epochStr, epochs) 
{
  refDays <- NULL
  refPoints <- seq(t0, length = b + 1, by = "-1 year")[-1]
  for (j in 1:length(refPoints)) {
    refPointWindow <- c(rev(seq(refPoints[j], length = w + 
                                  1, by = paste("-", epochStr, sep = ""))), seq(refPoints[j], 
                                                                                length = w + 1, by = epochStr)[-1])
    refDays <- append(refDays, refPointWindow)
  }
  if (epochStr == "1 week") {
    refDays <- refDays - (as.numeric(format(refDays, "%w")) - 
                            1)
  }
  if (epochStr == "1 month") {
    refDays <- refDays - (as.numeric(format(refDays, "%d")) - 
                            1)
  }
  wtime <- match(as.numeric(refDays), epochs)
  return(wtime)
}

#################################   ORIGINIAL HPA ALGORITHM ENDS HERE   #######################

#----------------------------2. NegBinom (QUANTIL) ALGORITHM STARTS HERE 
#	FIRST RUN FUNCTION farrington.improved.quantil.R HERE (see below)

numb.FP2 <- rep(NA,dim(new.data)[2])		#number of false positives
numb.FN2 <- rep(NA,dim(new.data)[2])		#number of false negative
sensit2 <- rep(NA,dim(new.data)[2])		#sensitivity
specif2 <- rep(NA,dim(new.data)[2])		#specificity
FPR2 <- rep(NA,dim(new.data)[2])		#False Positive rate
PoD2 <- rep(NA,dim(new.data)[2])		#Probability of detection
ScPoD2 <- rep(NA,dim(new.data)[2])		#scaled probability of detection
ATBD2 <- rep(NA,dim(new.data)[2])		#Average time before detection
RSBT2 <- rep(NA,dim(new.data)[2])		#Relative size before detection
Quantil.alarm <- matrix(NA,ncol=dim(new.data)[2],nrow=dim(new.data)[1]) #to catch the alarms

ptm <- proc.time()	#determines how much real and CPU time (in seconds) the currently running R process has already take
indx2 <- 1	
while (indx2 <= dim(new.data)[2]){
  #if (!is.element(indx, zero.ob.after.shift)){
  OBloc.indx2 <- which(colnames(OB.loc.data)==colnames(new.data)[indx2])
  tot.cases2 <- new.data[,indx2]
  state2 <- OB.loc.data[,OBloc.indx2]
  
  first.nonNA2 <- 1
  if (is.na(tot.cases2[first.nonNA2])){
    while (is.na(tot.cases2[first.nonNA2]) & first.nonNA2 <= length(tot.cases2)){
      first.nonNA2 <- first.nonNA2 + 1
    }
  }		
  counts2 <- tot.cases2[first.nonNA2:length(tot.cases2)]
  N12 <- length(counts2)
  state2 <- state2[first.nonNA2:length(state2)]
  N02 <- 310#263 #
  #	_________________________________
  
  a.disProgObj2 <- create.disProg(week=1:N12,observed=counts2, state=state2,freq=52.18)
  cntrl2 = list(range=N02:N12, b = 5, w = 3, alpha = 0.05, trend = TRUE, fitFun =  "algo.farrington.fitGLM2")#Range: if b=5, requires >5 baseline data
  
  #	REMEMBER TO RUN FILE farrington.improved.quantil.R HERE.
  #
  my.result2 <- algo.farrington2(a.disProgObj2, control=cntrl2)
  exceed.scores2 <- as.vector(my.result2$score)
  
  #		SENSITIVITY, SPECIFICITY, NUMBER OF FALSE POSITIVES AND FALSE NEGATIVES
  
  alarm.indx2 <- which(my.result2$alarm==1)
  non.alarm.indx2 <- which(my.result2$alarm!=1)#which(my.result2$alarm==0)
  obreak.indx2 <- which(state2[N02:N12]==1)
  non.obreak.indx2 <- which(state2[N02:N12]==0)
  fn2 <- length(intersect(non.alarm.indx2,obreak.indx2))
  fp2 <- length(intersect(alarm.indx2,non.obreak.indx2))
  tp.indx2 <-	intersect(alarm.indx2,obreak.indx2)	
  Quantil.alarm[(first.nonNA2-1+N02-1+alarm.indx2),indx2] <- 1
  Quantil.alarm[(first.nonNA2-1+N02-1+non.alarm.indx2),indx2] <- 0
  
  numb.FP2[indx2] <- fp2		
  numb.FN2[indx2] <- fn2		
  if (length(non.obreak.indx2) >= 1) {
    specif2[indx2] <- 1-(fp2/length(non.obreak.indx2))
    FPR2[indx2] <- fp2/length(non.obreak.indx2)		#False Positive Rate
  }
  ob.weeks2 <- ob.duration(state2[N02:N12])	#run the function ob.duration given at the bottom 		
  jj <- 1; num.detec2 <- 0;TBD2 <- 0;				#TBD: time before detection
  sc.pod2 <- 0; det.weeks2 <- NULL; RSBT.j2 <- 0
  if (length(ob.weeks2$ob.commenc)>=1){
    while (jj <= length(ob.weeks2$ob.commenc)){
      numb.ob.weeks2 <- ob.weeks2$ob.end[jj] - ob.weeks2$ob.commenc[jj] +1				
      det.weeks2 <- intersect((ob.weeks2$ob.commenc[jj]:ob.weeks2$ob.end[jj]),alarm.indx2)	
      if (length(det.weeks2) >= 1){ 
        num.detec2 <- num.detec2 + 1
        sc.pod2 <- sc.pod2 + sum(outbreaks[(first.nonNA2-1+N02-1+ob.weeks2$ob.commenc[jj]):(first.nonNA2-1+N02-1+ob.weeks2$ob.end[jj]),indx2],na.rm=TRUE)
        vj2 <- sum(outbreaks[(first.nonNA2-1+N02-1+ob.weeks2$ob.commenc[jj]):(first.nonNA2-1+N02-1+ob.weeks2$ob.end[jj]),indx2])
        uj2 <- sum(baseline[(first.nonNA2-1+N02-1+ob.weeks2$ob.commenc[jj]):(first.nonNA2-1+N02-1+ob.weeks2$ob.end[jj]),indx2])
        if (numb.ob.weeks2 >= 1 & (uj2/numb.ob.weeks2) < 2){
          uj2 <- 2*numb.ob.weeks2
        }
        RSBT.j2 <- RSBT.j2 + (vj2/uj2)
      }
      det.wk2 <- 0
      if (numb.ob.weeks2 > 1 & length(det.weeks2) >= 1){
        det.wk2 <- min(det.weeks2,na.rm=TRUE)
        TBD2 <- TBD2 + (alarm.indx2[det.wk2] - ob.weeks2$ob.commenc[jj])
        
      }
      
      jj <- jj + 1
    }
  }
  
  if (length(num.detec2)>0)
    ATBD2[indx2] <- TBD2/num.detec2		#Average time before detection
  if (length(obreak.indx2) >= 1) {
    sensit2[indx2] <- 1-(fn2/length(obreak.indx2))
    PoD2[indx2] <- num.detec2/length(ob.weeks2$ob.commenc)	#prob. of detection
    ScPoD2[indx2] <- sc.pod2/sum(outbreaks[,indx2],na.rm=TRUE)	#scaled prob. of detection
  }
  RSBT2[indx2] <- RSBT.j2
  indx2 <- indx2 + 1	
}
proc.time() - ptm
write.csv(cbind(FPR2,PoD2,ScPoD2,ATBD2,RSBT2,specif2,sensit2),file="C:/Quantil.result2.csv",row.names = FALSE)
colnames(Quantil.alarm) <- colnames(new.data)
write.csv(Quantil.alarm,file="C:/Quantil.alarm.csv",row.names = FALSE)

#---------------------------------------------------
#     FUNCTION farrington.improved.quantil 
#---------------------------------------------------
algo.farrington2=function (disProgObj, control = list(range = NULL, b = 3, w = 3,
                                                      reweight = TRUE, verbose = FALSE, alpha = 0.01, trend = TRUE,
                                                      limit54 = c(5, 4), powertrans = "2/3", fitFun = "algo.farrington.fitGLM2"))
{
  observed <- disProgObj$observed
  freq <- disProgObj$freq
  #epochStr <- switch(as.character(freq), `12` = "1 month",
  #    `52` = "1 week", `365` = "1 day")
  if (is.null(control$range)) {
    control$range <- (freq * control$b - control$w):length(observed)
  }
  if (is.null(control$b)) {
    control$b = 5
  }
  if (is.null(control$w)) {
    control$w = 3
  }
  if (is.null(control$reweight)) {
    control$reweight = TRUE
  }
  if (is.null(control$verbose)) {
    control$verbose = FALSE
  }
  if (is.null(control$alpha)) {
    control$alpha = 0.01
  }
  if (is.null(control$trend)) {
    control$trend = TRUE
  }
  #if (is.null(control$plot)) {
  #    control$plot = FALSE
  #}
  if (is.null(control$limit54)) {
    control$limit54 = c(5, 4)
  }
  if (is.null(control$powertrans)) {
    control$powertrans = "2/3"
  }
  if (is.null(control$fitFun)) {
    control$fitFun = "algo.farrington.fitGLM2"
  }
#
  if (!((control$limit54[1] >= 0) & (control$limit54[2] > 0))) {
    stop("The limit54 arguments are out of bounds: cases >= 0 and period > 0.")
  }
  # alarmall gives the results for all data sets whereas alarm identifies the
  # ones where there are less than 5 reports in the last 4 weeks
  alarmall <- matrix(data = 0, nrow = length(control$range), ncol = 1)
  alarm<- matrix(data = 0, nrow = length(control$range), ncol = 1)
  upperbound <- matrix(data = 0, nrow = length(control$range), ncol = 1)
  trend <- matrix(data = 0, nrow = length(control$range), ncol = 1)
  pd <- matrix(data = 0, nrow = length(control$range), ncol = 2)
  exp.val <- matrix(data = 0, nrow = length(control$range), ncol = 1)	#added in the modification
  dispers <- matrix(data = 0, nrow = length(control$range), ncol = 1)	#added in the modification
  s.e <- matrix(data = 0, nrow = length(control$range), ncol = 1)	#added in the modification 
  score <- matrix(data = 0, nrow = length(control$range), ncol = 1)	#added in the modification
  phis <- matrix(data = 0, nrow = length(control$range), ncol = 1)	#added
  n <- control$b * (2 * control$w + 1)
  
  # identify the leading zeroes in the data and cut them off
  for(z in 1:length(observed)){
    if(observed[z]==0){observed[z]=NA}
    else{break}
  }
  #observed1=observed[observed!=NA]
  
  for (k in control$range) {
    if (control$verbose) {
      cat("k=", k, "\n")
    }
    # If the remaining data is less than one year's worth,
    # do not fit a model and indicate that by reporting the value 1e+300
    if((k-z)<(2*round(freq)+control$w+1)){
      upperbound[k - min(control$range) + 1] = 1e+300
      alarmall[k - min(control$range) + 1] = 1e+300
      alarm[k - min(control$range) + 1] = 1e+300
      trend[k - min(control$range) + 1] = 1e+300
      exp.val[k - min(control$range) + 1] = 1e+300	#added
      score[k - min(control$range) + 1] = 1e+300	#added
      phis[k - min(control$range) + 1] = 1e+300	#added
    }
    else{
      #if (!epochAsDate) {
      # Assign level factors to the data (I have done that manually given 
      # that the data can be missing...)
      seas1 <- NULL
      seas2 <- NULL
      for (i in control$b:0) {
        if(i==3){seas1=append(seas1, seq(k - round(freq * i) - 
                                           control$w, k - round(freq * i) +control$w+1, by = 1))}
        else{seas1=append(seas1, seq(k - round(freq * i) - 
                                       control$w, k - round(freq * i) +control$w, by = 1))}
        seas2=append(seas2, seq(k - round(freq * i) - 
                                  control$w-5, k - round(freq * i) -control$w-1, by = 1))
      }
      #}
      seas3=seas2-5
      seas4=seas3-5
      seas5=seas4-5
      seas6=seas5-5
      seas7=seas6-5
      seas8=seas7-5
      seas9=seas8-5
      seas10=seas9-5
      seasgroup=rep(0,(length(observed)+control$w))
      seasgroup[seas1]=1
      seasgroup[seas2]=2
      seasgroup[seas3]=3
      seasgroup[seas4]=4
      seasgroup[seas5]=5
      seasgroup[seas6]=6
      seasgroup[seas7]=7
      seasgroup[seas8]=8
      seasgroup[seas9]=9
      seasgroup[seas10]=10
      if((k-z)<(freq*control$b+control$w+1)){
        seasgroup=seasgroup[z:(k-27)]
        seasgroup=as.factor(seasgroup)
        wtime= z:(k-27) 
      }
      else{
        seasgroup=seasgroup[(k-control$b*freq-control$w-1):(k-27)]
        seasgroup=as.factor(seasgroup)
        wtime= (k-control$b*freq-control$w-1):(k-27) 
      }      
      response <- observed[wtime]   
      if (control$verbose) {
        print(response)
      }
      
      v=length(response[response>0])
      toosmall=(v<2) # indicator for when (stricktly) less than 2 weeks have non-zero counts
      
      # If stricktly less than 2 weeks have non-zero counts,
      # do not fit a model and indicate that by reporting the value 1e+400
      
      if(toosmall){
        upperbound[k - min(control$range) + 1] = 1e+300
        alarmall[k - min(control$range) + 1] = 1e+300
        alarm[k - min(control$range) + 1] = 1e+300
        trend[k - min(control$range) + 1] = 1e+300
        exp.val[k - min(control$range) + 1] = 1e+300
        score[k - min(control$range) + 1] = 1e+300
        phis[k - min(control$range) + 1] = 1e+300
      }
      else{
        oneyear=FALSE
        p=wtime[response>0]
        oneyear=((p[length(p)]-p[1])<52)
        # if all non-zero weeks are within one year, do not fit a trend.
        # This is the only case where we do not fit a trend.
        if(oneyear){
          model <- do.call(control$fitFun, args = list(response = response,
                                                       wtime = wtime, seasgroup=seasgroup,timeTrend = FALSE, reweight = control$reweight))
        }
        else{
          model <- do.call(control$fitFun, args = list(response = response,
                                                       wtime = wtime, seasgroup=seasgroup,timeTrend = control$trend, reweight = control$reweight))
        }
        if(is.null(model)){return(model)}
        
        doTrend <- control$trend
        if (model$T==1) {
          wp <- summary.glm(model)$coefficients["wtime", 4] # p-value after reweighting
          # In our new approach, we fit a trend always (unless all non-zero weeks are within one year).
          # For this reason, we consider the trend to be always significant (wp<=1).
          # If one wants to fit a trend only if significant, change this to, say, wp<=0.05.
          significant <- (wp <=1)
          mu0Hat <- predict.glm(model, data.frame(wtime = c(k),seasgroup=factor(1)),
                                type = "response")
          #atLeastThreeYears <- (control$b >= 3)
          # We remove the noExtrapolation condition
          #noExtrapolation <- mu0Hat <= max(response)
          if (!(significant)) {
            doTrend <- FALSE
            model <- do.call(control$fitFun, args = list(response = response,
                                                         wtime = wtime,seasgroup=seasgroup, timeTrend = FALSE, reweight = control$reweight))
          }
        }
        else {
          doTrend <- FALSE
        }
        if(model$phi<1){model$phi=1}
        pred <- predict.glm(model, data.frame(wtime = c(k),seasgroup=factor(1)),
                            dispersion = model$phi, type = "response", se.fit = TRUE)
        # We use negative binomial quantiles to define the error structure rather 
        # than the ones based on the transformed Poisson and the Anscombe residuals.         
        if(model$phi==1){
          lu<-c(qpois(control$alpha,pred$fit),qpois(1-control$alpha,pred$fit))
          lu[2]=max(1,lu[2])
        }
        else{
          lu<-c(qnbinom(control$alpha,pred$fit/(model$phi-1),1/model$phi),qnbinom(1-control$alpha,pred$fit/(model$phi-1),1/model$phi))
          lu[2]=max(1,lu[2])
        }
       # 
        enoughCases <- (sum(observed[(k - control$limit54[2] + 1):k]) >= control$limit54[1])
        
        X <- (observed[k] - pred$fit)/(lu[2] - pred$fit)
        score[k - min(control$range) + 1] <- (observed[k] - pred$fit)/(lu[2] - pred$fit)	#added
        exp.val[k - min(control$range) + 1] <- pred$fit		#added
        dispers[k - min(control$range) + 1] <- model$phi	#added in the modification
        #phis[k - min(control$range) + 1] <- model$phi		#should it be pred$dispersion? This gives error 
        s.e[k - min(control$range) + 1] <- pred$se.fit		#added in the modification	  							
        upperbound[k - min(control$range) + 1] <- lu[2]
        alarm[k - min(control$range) + 1] <- (X > 1)
        # if the last five weeks have less than 4 reports,
        # indicate that by returning the value 1e-300
        if(!enoughCases){alarm[k - min(control$range) + 1] = 1e-300}
        alarmall[k - min(control$range) + 1] <- (X > 1)
        trend[k - min(control$range) + 1] <- doTrend
      }
    }
  }
  control$name <- paste("farrington(", control$w, ",", 0, ",", control$b, ")", sep = "")
  control$data <- paste(deparse(substitute(disProgObj)))
  result <- list(alarm = alarm, alarmall = alarmall, trend = trend, score=score, exp.val=exp.val,dispers=dispers, s.e=s.e,
                 disProgObj = disProgObj, control = control,upperbound=upperbound)
  class(result) <- "survRes"
  return(result)
}
#
#
algo.farrington.fitGLM2=function (response, wtime,seasgroup, timeTrend = TRUE, reweight = TRUE)
{
  theModel <- as.formula(ifelse(timeTrend, "response~seasgroup+wtime",
                                "response~seasgroup"))
  model <- glm(theModel, family = quasipoisson(link = "log"))
  # In our new approach, we fit a trend always (unless all non-zero weeks are within one year).
  # For this reason, we consider the trend always significant (p<=1).
  # If one wants to fit a trend only if significant, change this to, say, p<=0.05.
  if (model$converged){
    if (timeTrend) {
      p<- summary.glm(model)$coefficients["wtime", 4] # p-value before reweighting
      if(p<=1){T=1}
      else{
        T=0
        model <- glm(response ~ seasgroup, family = quasipoisson(link = "log"))
        if(!model$converged) {
          cat("Warning: No convergence without insignificant timeTrend.\n")
          print(cbind(response, wtime))
          return(NULL)
        }
      }
    }
    if(!timeTrend){T=0}
  }
  
  else {
    T=0
    if (timeTrend) {
      model <- glm(response ~ seasgroup, family = quasipoisson(link = "log"))
      cat("Warning: No convergence with timeTrend -- trying without.\n")
    }
    if (!model$converged) {
      cat("Warning: No convergence without timeTrend.\n")
      print(cbind(response, wtime))
      return(NULL)
    }
  }
  
  phi <- max(summary(model)$dispersion, 1)
  if (reweight) {
    s <- anscombe.residuals(model, phi)
    omega <- algo.farrington.assign.weights2(s)
    theModel <- as.formula(ifelse(T==1, "response~seasgroup+wtime", "response~seasgroup"))
    model <- glm(theModel, family = quasipoisson(link = "log"),weights = omega)
    if (!model$converged) {
      
      if (T==1) {
        model <- glm(response ~ seasgroup, family = quasipoisson(link = "log"),weights = omega)
        cat("Warning: No convergence with weights and timeTrend -- trying without.\n")
      }
      if (!model$converged) {
        cat("Warning: No convergence with weights but without timeTrend.\n")
        print(cbind(response, wtime))
        return(NULL)
      }
      T=0
    }
    
    phi <- max(summary(model)$dispersion, 1)
  }
  model$phi <- phi
  model$T=T
  return(model)
}

#
algo.farrington.assign.weights2=function (s)
{   # we use the cut off point s>2.58 as a compromise between s>2 and s>3 
  gamma <- length(s)/(sum((s^(-2))^(s > 2.58)))
  omega <- numeric(length(s))
  omega[s > 2.58] <- gamma * (s[s > 2.58]^(-2))
  omega[s <= 2.58] <- gamma
  return(omega)
}

############################    NegBinom (QUANTIL) ALGORITHM ENDS HERE  ############################

#----------------------------3. QPOISSON ALGORITHM STARTS HERE ----------------------
#	RUN FUNCTION farrington.improved.QPoisson.R HERE

numb.FP3 <- rep(NA,dim(new.data)[2])		#number of false positives
numb.FN3 <- rep(NA,dim(new.data)[2])		#number of false negative
sensit3 <- rep(NA,dim(new.data)[2])		#sensitivity
specif3 <- rep(NA,dim(new.data)[2])		#specificity
FPR3 <- rep(NA,dim(new.data)[2])		#False Positive rate
PoD3 <- rep(NA,dim(new.data)[2])		#Probability of detection
ScPoD3 <- rep(NA,dim(new.data)[2])		#scaled probability of detection
ATBD3 <- rep(NA,dim(new.data)[2])		#Average time before detection
RSBT3 <- rep(NA,dim(new.data)[2])		#Relative size before detection
QPoisson.alarm <- matrix(NA,ncol=dim(new.data)[2],nrow=dim(new.data)[1]) #to catch the alarms

ptm <- proc.time()	#determines how much real and CPU time (in seconds) the currently running R process has already take
indx3 <- 1	
while (indx3 <= dim(new.data)[2]){
  OBloc.indx3 <- which(colnames(OB.loc.data)==colnames(new.data)[indx3])
  tot.cases3 <- new.data[,indx3]
  state3 <- OB.loc.data[,OBloc.indx3]
  
  first.nonNA3 <- 1
  if (is.na(tot.cases3[first.nonNA3])){
    while (is.na(tot.cases3[first.nonNA3]) & first.nonNA3 <= length(tot.cases3)){
      first.nonNA3 <- first.nonNA3 + 1
    }
  }		
  counts3 <- tot.cases3[first.nonNA3:length(tot.cases3)]
  N13 <- length(counts3)
  state3 <- state3[first.nonNA3:length(state3)]
  N03 <- 310#263 #
  #	_________________________________
  a.disProgObj3 <- create.disProg(week=1:N13,observed=counts3, state=state3,freq=52.18)
  cntrl3 = list(range=N03:N13, b = 5, w = 3, alpha = 0.05, trend = TRUE, fitFun =  "algo.farrington.fitGLM2")#Range: if b=5, requires >5 baseline data
  
  #	REMEMBER TO RUN FILE farrington.improved.QPoisson.R HERE.
  #
  my.result3 <- algo.farrington3(a.disProgObj3, control=cntrl3)
  exceed.scores3 <- as.vector(my.result3$score)
  
  #		SENSITIVITY, SPECIFICITY, NUMBER OF FALSE POSITIVES AND FALSE NEGATIVES
  
  alarm.indx3 <- which(my.result3$alarm==1)
  non.alarm.indx3 <- which(my.result3$alarm!=1)#which(my.result3$alarm==0)
  obreak.indx3 <- which(state3[N03:N13]==1)
  non.obreak.indx3 <- which(state3[N03:N13]==0)
  fn3 <- length(intersect(non.alarm.indx3,obreak.indx3))
  fp3 <- length(intersect(alarm.indx3,non.obreak.indx3))
  tp.indx3 <-	intersect(alarm.indx3,obreak.indx3)	
  QPoisson.alarm[(first.nonNA3-1+N03-1+alarm.indx3),indx3] <- 1
  QPoisson.alarm[(first.nonNA3-1+N03-1+non.alarm.indx3),indx3] <- 0
  
  numb.FP3[indx3] <- fp3		
  numb.FN3[indx3] <- fn3		
  if (length(non.obreak.indx3) >= 1) {
    specif3[indx3] <- 1-(fp3/length(non.obreak.indx3))
    FPR3[indx3] <- fp3/length(non.obreak.indx3)		#False Positive Rate
  }	
  ob.weeks3 <- ob.duration(state3[N03:N13])	#run the function ob.duration given at the bottom 		
  jj <- 1; num.detec3 <- 0;TBD3 <- 0;				#TBD: time before detection
  sc.pod3 <- 0; det.weeks3 <- NULL; RSBT.j3 <- 0
  if (length(ob.weeks3$ob.commenc)>=1){
    while (jj <= length(ob.weeks3$ob.commenc)){
      numb.ob.weeks3 <- ob.weeks3$ob.end[jj] - ob.weeks3$ob.commenc[jj] +1				
      det.weeks3 <- intersect((ob.weeks3$ob.commenc[jj]:ob.weeks3$ob.end[jj]),alarm.indx3)	
      if (length(det.weeks3) >= 1){ 
        num.detec3 <- num.detec3 + 1
        sc.pod3 <- sc.pod3 + sum(outbreaks[(first.nonNA3-1+N03-1+ob.weeks3$ob.commenc[jj]):(first.nonNA3-1+N03-1+ob.weeks3$ob.end[jj]),indx3],na.rm=TRUE)
        vj3 <- sum(outbreaks[(first.nonNA3-1+N03-1+ob.weeks3$ob.commenc[jj]):(first.nonNA3-1+N03-1+ob.weeks3$ob.end[jj]),indx3])
        uj3 <- sum(baseline[(first.nonNA3-1+N03-1+ob.weeks3$ob.commenc[jj]):(first.nonNA3-1+N03-1+ob.weeks3$ob.end[jj]),indx3])
        if (numb.ob.weeks3 >= 1 & (uj3/numb.ob.weeks3) < 2){
          uj3 <- 2*numb.ob.weeks3
        }
        RSBT.j3 <- RSBT.j3 + (vj3/uj3)
      }
      det.wk3 <- 0
      #numb.ob.weeks3 <- ob.weeks3$ob.end[jj] - ob.weeks3$ob.commenc[jj] +1
      if (numb.ob.weeks3 > 1 & length(det.weeks3) >= 1){
        det.wk3 <- min(det.weeks3,na.rm=TRUE)
        TBD3 <- TBD3 + (alarm.indx3[det.wk3] - ob.weeks3$ob.commenc[jj])
        
      }
      
      jj <- jj + 1
    }
  }
  
  if (length(num.detec3)>0)
    ATBD3[indx3] <- TBD3/num.detec3		#Average time before detection
  if (length(obreak.indx3) >= 1) {
    sensit3[indx3] <- 1-(fn3/length(obreak.indx3))
    PoD3[indx3] <- num.detec3/length(ob.weeks3$ob.commenc)	#prob. of detection
    ScPoD3[indx3] <- sc.pod3/sum(outbreaks[,indx3],na.rm=TRUE)	#scaled prob. of detection
  }
  RSBT3[indx3] <- RSBT.j3
  indx3 <- indx3 + 1	#else{indx <- indx + 1}
}
proc.time() - ptm
write.csv(cbind(FPR3,PoD3,ScPoD3,ATBD3,RSBT3,specif3,sensit3),file="C:QPois.result2.csv",row.names = FALSE)
colnames(QPoisson.alarm) <- colnames(new.data)
write.csv(QPoisson.alarm,file="C:/QPoisson.alarm.csv",row.names = FALSE)

#----------------------------------------------------
#   FUNCTION farrington.improved.QPoisson
-----------------------------------------------------
  algo.farrington3=function (disProgObj, control = list(range = NULL, b = 3, w = 3,
                                                        reweight = TRUE, verbose = FALSE, alpha = 0.01, trend = TRUE,
                                                        limit54 = c(5, 4), powertrans = "2/3", fitFun = "algo.farrington.fitGLM"))
  {
    observed <- disProgObj$observed
    freq <- disProgObj$freq
    #epochStr <- switch(as.character(freq), `12` = "1 month",
    #    `52` = "1 week", `365` = "1 day")
    if (is.null(control$range)) {
      control$range <- (freq * control$b - control$w):length(observed)
    }
    if (is.null(control$b)) {
      control$b = 5
    }
    if (is.null(control$w)) {
      control$w = 3
    }
    if (is.null(control$reweight)) {
      control$reweight = TRUE
    }
    if (is.null(control$verbose)) {
      control$verbose = FALSE
    }
    if (is.null(control$alpha)) {
      control$alpha = 0.01
    }
    if (is.null(control$trend)) {
      control$trend = TRUE
    }
    if (is.null(control$plot)) {
      control$plot = FALSE
    }
    if (is.null(control$limit54)) {
      control$limit54 = c(5, 4)
    }
    if (is.null(control$powertrans)) {
      control$powertrans = "2/3"
    }
    if (is.null(control$fitFun)) {
      control$fitFun = "algo.farrington.fitGLM"
    }
#
    if (!((control$limit54[1] >= 0) & (control$limit54[2] > 0))) {
      stop("The limit54 arguments are out of bounds: cases >= 0 and period > 0.")
    }
    # alarmall gives the results for all data sets whereas alarm identifies the
    # ones where there are less than 5 reports in the last 4 weeks
    alarmall <- matrix(data = 0, nrow = length(control$range), ncol = 1)
    alarm<- matrix(data = 0, nrow = length(control$range), ncol = 1)
    upperbound <- matrix(data = 0, nrow = length(control$range), ncol = 1)
    trend <- matrix(data = 0, nrow = length(control$range), ncol = 1)
    pd <- matrix(data = 0, nrow = length(control$range), ncol = 2)
    exp.val <- matrix(data = 0, nrow = length(control$range), ncol = 1)	#added in the modification
    score <- matrix(data = 0, nrow = length(control$range), ncol = 1)	#added in the modification
    dispers <- matrix(data = 0, nrow = length(control$range), ncol = 1)	#added in the modification
    s.e <- matrix(data = 0, nrow = length(control$range), ncol = 1)	#added in the modification
    
    n <- control$b * (2 * control$w + 1)
    
    # identify the leading zeroes in the data and cut them off
    for(z in 1:length(observed)){
      if(observed[z]==0){observed[z]=NA}
      else{break}
    }
    #observed1=observed[observed!=NA]
    
    for (k in control$range) {
      if (control$verbose) {
        cat("k=", k, "\n")
      }
      # If the remaining data is less than one year's worth,
      # do not fit a model and indicate that by reporting the value 1e+300
      if((k-z)<(2*round(freq)+control$w+1)){
        upperbound[k - min(control$range) + 1] = 1e+300
        alarmall[k - min(control$range) + 1] = 1e+300
        alarm[k - min(control$range) + 1] = 1e+300
        trend[k - min(control$range) + 1] = 1e+300
      }
      else{
        #if (!epochAsDate) {
        # Assign level factors to the data (I have done that manually given 
        # that the data can be missing...)
        seas1 <- NULL
        seas2 <- NULL
        for (i in control$b:0) {
          if(i==3){seas1=append(seas1, seq(k - round(freq * i) - 
                                             control$w, k - round(freq * i) +control$w+1, by = 1))}
          else{seas1=append(seas1, seq(k - round(freq * i) - 
                                         control$w, k - round(freq * i) +control$w, by = 1))}
          seas2=append(seas2, seq(k - round(freq * i) - 
                                    control$w-5, k - round(freq * i) -control$w-1, by = 1))
        }
        #}
        seas3=seas2-5
        seas4=seas3-5
        seas5=seas4-5
        seas6=seas5-5
        seas7=seas6-5
        seas8=seas7-5
        seas9=seas8-5
        seas10=seas9-5
        seasgroup=rep(0,(length(observed)+control$w))
        seasgroup[seas1]=1
        seasgroup[seas2]=2
        seasgroup[seas3]=3
        seasgroup[seas4]=4
        seasgroup[seas5]=5
        seasgroup[seas6]=6
        seasgroup[seas7]=7
        seasgroup[seas8]=8
        seasgroup[seas9]=9
        seasgroup[seas10]=10
        if((k-z)<(freq*control$b+control$w+1)){
          seasgroup=seasgroup[z:(k-27)]
          seasgroup=as.factor(seasgroup)
          wtime= z:(k-27) 
        }
        else{
          seasgroup=seasgroup[(k-control$b*freq-control$w-1):(k-27)]
          seasgroup=as.factor(seasgroup)
          wtime= (k-control$b*freq-control$w-1):(k-27) 
        }      
        response <- observed[wtime]   
        if (control$verbose) {
          print(response)
        }
        
        v=length(response[response>0])
        toosmall=(v<2) # indicator for when (stricktly) less than 2 weeks have non-zero counts
        
        # If stricktly less than 2 weeks have non-zero counts,
        # do not fit a model and indicate that by reporting the value 1e+400
        
        if(toosmall){
          upperbound[k - min(control$range) + 1] = 1e+400
          alarmall[k - min(control$range) + 1] = 1e+400
          alarm[k - min(control$range) + 1] = 1e+400
          trend[k - min(control$range) + 1] = 1e+400
        }
        else{
          oneyear=FALSE
          p=wtime[response>0]
          oneyear=((p[length(p)]-p[1])<52)
          # if all non-zero weeks are within one year, do not fit a trend.
          # This is the only case where we do not fit a trend.
          if(oneyear){
            model <- do.call(control$fitFun, args = list(response = response,
                                                         wtime = wtime, seasgroup=seasgroup,timeTrend = FALSE, reweight = control$reweight))
          }
          else{
            model <- do.call(control$fitFun, args = list(response = response,
                                                         wtime = wtime, seasgroup=seasgroup,timeTrend = control$trend, reweight = control$reweight))
          }
          if(is.null(model)){return(model)}
          
          doTrend <- control$trend
          if (model$T==1) {
            wp <- summary.glm(model)$coefficients["wtime", 4] # p-value after reweighting
            # In our new approach, we fit a trend always (unless all non-zero weeks are within one year).
            # For this reason, we consider the trend to be always significant (wp<=1).
            # If one wants to fit a trend only if significant, change this to, say, wp<=0.05.
            significant <- (wp <=1)
            mu0Hat <- predict.glm(model, data.frame(wtime = c(k),seasgroup=factor(1)),
                                  type = "response")
            #atLeastThreeYears <- (control$b >= 3)
            # We remove the noExtrapolation condition
            #noExtrapolation <- mu0Hat <= max(response)
            if (!(significant)) {
              doTrend <- FALSE
              model <- do.call(control$fitFun, args = list(response = response,
                                                           wtime = wtime,seasgroup=seasgroup, timeTrend = FALSE, reweight = control$reweight))
            }
          }
          else {
            doTrend <- FALSE
          }
          if(model$phi<1){model$phi=1}
          pred <- predict.glm(model, data.frame(wtime = c(k),seasgroup=factor(1)),
                              dispersion = model$phi, type = "response", se.fit = TRUE)
          
          lu<- algo.farrington.threshold(pred, model$phi, skewness.transform = control$powertrans, alpha = 2 * control$alpha, observed[k])
          lu[2] = max(1, lu[2])
  #
          
          enoughCases <- (sum(observed[(k - control$limit54[2] + 1):k]) >= control$limit54[1])
          
          X <- (observed[k] - pred$fit)/(lu[2] - pred$fit)
          score[k - min(control$range) + 1] <- ifelse(enoughCases, (observed[k] - pred$fit)/(lu[2] - 
                                                                                               pred$fit), 0)					#added in the modification
          exp.val[k - min(control$range) + 1] <- pred$fit	#added in the modification
          upperbound[k - min(control$range) + 1] <- lu[2]
          dispers[k - min(control$range) + 1] <- model$phi	#added in the modification
          s.e[k - min(control$range) + 1] <- pred$se.fit		#added in the modification
          
          alarm[k - min(control$range) + 1] <- (X > 1)
          # if the last five weeks have less than 4 reports,
          # indicate that by returning the value 1e-300
          if(!enoughCases){alarm[k - min(control$range) + 1] = 1e-300}
          alarmall[k - min(control$range) + 1] <- (X > 1)
          trend[k - min(control$range) + 1] <- doTrend
        }
      }
    }
    control$name <- paste("farrington(", control$w, ",", 0, ",", control$b, ")", sep = "")
    control$data <- paste(deparse(substitute(disProgObj)))
    result <- list(alarm = alarm, alarmall = alarmall, trend = trend, dispers = dispers, s.e = s.e,
                   score=score, exp.val=exp.val, disProgObj = disProgObj, control = control,upperbound=upperbound)
    class(result) <- "survRes"
    return(result)
  }


algo.farrington.fitGLM=function (response, wtime,seasgroup, timeTrend = TRUE, reweight = TRUE)
{
  theModel <- as.formula(ifelse(timeTrend, "response~seasgroup+wtime",
                                "response~seasgroup"))
  model <- glm(theModel, family = quasipoisson(link = "log"))
  # In our new approach, we fit a trend always (unless all non-zero weeks are within one year).
  # For this reason, we consider the trend always significant (p<=1).
  # If one wants to fit a trend only if significant, change this to, say, p<=0.05.
  if (model$converged){
    if (timeTrend) {
      p<- summary.glm(model)$coefficients["wtime", 4] # p-value before reweighting
      if(p<=1){T=1}
      else{
        T=0
        model <- glm(response ~ seasgroup, family = quasipoisson(link = "log"))
        if(!model$converged) {
          cat("Warning: No convergence without insignificant timeTrend.\n")
          print(cbind(response, wtime))
          return(NULL)
        }
      }
    }
    if(!timeTrend){T=0}
  }
  
  else {
    T=0
    if (timeTrend) {
      model <- glm(response ~ seasgroup, family = quasipoisson(link = "log"))
      cat("Warning: No convergence with timeTrend -- trying without.\n")
    }
    if (!model$converged) {
      cat("Warning: No convergence without timeTrend.\n")
      print(cbind(response, wtime))
      return(NULL)
    }
  }
  
  phi <- max(summary(model)$dispersion, 1)
  if (reweight) {
    s <- anscombe.residuals(model, phi)
    omega <- algo.farrington.assign.weights(s)
    theModel <- as.formula(ifelse(T==1, "response~seasgroup+wtime", "response~seasgroup"))
    model <- glm(theModel, family = quasipoisson(link = "log"),weights = omega)
    if (!model$converged) {
      
      if (T==1) {
        model <- glm(response ~ seasgroup, family = quasipoisson(link = "log"),weights = omega)
        cat("Warning: No convergence with weights and timeTrend -- trying without.\n")
      }
      if (!model$converged) {
        cat("Warning: No convergence with weights but without timeTrend.\n")
        print(cbind(response, wtime))
        return(NULL)
      }
      T=0
    }
    
    phi <- max(summary(model)$dispersion, 1)
  }
  model$phi <- phi
  model$T=T
  return(model)
}


algo.farrington.assign.weights=function (s)
{   # we use the cut off point s>2.58 as a compromise between s>2 and s>3 
  gamma <- length(s)/(sum((s^(-2))^(s > 2.58)))
  omega <- numeric(length(s))
  omega[s > 2.58] <- gamma * (s[s > 2.58]^(-2))
  omega[s <= 2.58] <- gamma
  return(omega)
}


algo.farrington.threshold=function (pred, phi, alpha = 0.01, skewness.transform = "none", y) 
{
  mu0 <- pred$fit
  tau <- phi + (pred$se.fit^2)/mu0
  switch(skewness.transform, none = {
    se <- sqrt(mu0 * tau)
    exponent <- 1
  }, `1/2` = {
    se <- sqrt(1/4 * tau)
    exponent <- 1/2
  }, `2/3` = {
    se <- sqrt(4/9 * mu0^(1/3) * tau)
    exponent <- 2/3
  }, {
    stop("No proper exponent in algo.farrington.threshold.")
  })
  lu <- sort((mu0^exponent + c(-1, 1) * qnorm(1 - alpha/2) * 
                se)^(1/exponent), na.last = FALSE)
  lu[1] <- max(0, lu[1], na.rm = TRUE)
  q <- pnorm(y^(1/exponent), mean = mu0^exponent, sd = se)
  m <- qnorm(0.5, mean = mu0^exponent, sd = se)^(1/exponent)
  return(c(lu, q = q, m = m))
}

#----------------------------QPOISSON ALGORITHM ENDS HERE ----------------------
########################################################################################
